# Supplementary material for: Assessment of right atrial dyssynchrony by 2D speckle-tracking in healthy young men following high altitude exposure at 4100 m
Source: PLoS One. 2021 Feb 18;16(2):e0247107. doi: 10.1371/journal.pone.0247107 (PMC7891700; doi:10.1371/journal.pone.0247107)
Supplement: S1 Dataset — (XLSX) [file pone.0247107.s002.xlsx]

## Sheet: Sheet1
ID	Site	R-R(ms)	SD-TPS, ms	SD-TPS, %	SD-TPSRs, ms	SD-TPSRs, %	SD-TPSRe, ms	SD-TPSRe, %	SD-TPSRa, ms	SD-TPSRa, %	interatrial synchrony, ms	interatrial synchrony, %	Age	height	Weight	BSA	BMI	HR	SBP	DBP	SpO2	LVEF	MV E	MV A	MV E/A	FAC	Tricuspid TAM	RVGLS	TV E	TV A	TV E/A	TRV	SPAP	PAAT	mPAP	RAVmax	RAVpre	RAVmin	EFtot	EFpass	EFact	RAS	AMS	LLS	Headace	Gastrointestinal symptoms	Fatigue	Dizziness
1A	sea level	986	58.6999	5.95333	18.75	1.9	31.54	3.2	38.9737	3.95271	10.3333	1.04801	19	170	59	1.6393	20.4152	60	104	71	98	58.1242	108.499	47.105	2.30333	41.7004	16.5333	22	81.3346	28.7341	2.8306			144.022	14.1902	14.5184	7.2592	4.33112	70.1681	50	40.3361	36.0487	0	0	0	0	0	0
1B	high altitude	801	22.2738	2.78075	61.36	7.66	41.56	5.19	47.8177	5.96975	30.6667	3.82855	19	170	59	1.6393	20.4152	77	113	74	85	62.9926	92.9349	64.4904	1.44106	37.9679	12.6833	19.6	61.0575	25.0115	2.44118	238.338	32.722	113.43	19.6733	10.2483	5.30714	2.86708	72.0238	48.2143	45.977	32.9469	0	0	0	0	0	0
2A	sea level	923	25.8228	2.7977	15.34	1.66	30.68	3.32	18.4798	2.00215	19.6667	2.13073	22	171	70	1.7862	23.939	71	115	79	98	62.6603	107.399	44.9068	2.39161	54.8387	16.9		69.2444	51.5015	1.34451	202.769	26.446	128.065	21.3706	14.836	10.6371	6.38226	56.9811	28.3019	40	45.2776	0	1	0	0	1	0
2B	high altitude	801	25.8228	3.22382	14	1.75	25.63	3.2	34.9927	4.36863	30	3.74532	22	171	70	1.7862	23.939	63	117	76	89	64.9473	70.8783	65.7011	1.0788	41.3043	14.6167	17.8	56.0863	36.8567	1.52174			112.523	20.2359	12.3166	10.917	6.55022	46.8182	11.3636	40	29.0599	0	1	0	0	1	0
3A	sea level	770	41.7123	5.41719	46.22	6	50.69	6.58	39.8424	5.17433	20.6667	2.68398	26	173	70	1.7984	23.3887	73				66.6992	79.8744	53.8776	1.48252	46.5704	18.75	20.2	52.9944	30.6215	1.73063	141.332	17.9898	134.301	18.5644	9.61966	6.7282	4.28158	55.4913	30.0578	36.3636	37.9229
3B	high altitude	678	43.6395	6.43651	78.02	11.51	28.01	4.13	39.2277	5.7858	10.6667	1.57325	26	173	70	1.7984	23.3887	73	120	84	93	76.1085	66.6973	45.8544	1.45455	42.8571	18.6333	21.9333	39.3563	37.272	1.05592	304.701	47.137	96.3636	30.2545	18.5165	16.3479	11.0098	40.5405	11.7117	32.6531	24.4277	0	1	0	0	1	0
4A	sea level	770	34.5992	4.4934	76.82	9.98	39.83	5.17	47.4007	6.15593	41	5.32468	20	172	64	1.7155	21.6333	77	100	60	98	65.597	96.2134	54.4142	1.76817	41.9689	17.4667	23.4	71.1715	35.9623	1.97906	233.619	31.8311	98.9111	28.6751	13.9318	11.0755	8.51064	38.9121	20.5021	23.1579	32.1811	0	0	0	0	0	0
4B	high altitude	739	46.0528	6.23177	91.06	12.32	59.3	8.02	34.9927	4.73514	0	0	20	172	64	1.7155	21.6333	71	116	72	90	67.1724	78.9124	51.6012	1.52927	39.7351	16.2167	18.5667	91.6012	33.716	2.71685	230.709	31.2906	92.6431	32.5613	16.9047	14.9811	10.4343	38.2759	11.3793	30.3502	29.2923	0	0	0	0	0	0
5A	sea level	985	21.6955	2.20259	70.41	7.15	25.82	2.62	45.6279	4.63227	30.6667	3.11337	19	174	67	1.7661	22.1297	70	109	66	97	62.314	119.019	59.8234	1.9895	43.5115	17.0167	20.0333	86.9872	38.3121	2.27049	237.154	32.4968	121.818	24.1818	20.214	14.4952	9.22938	54.3417	28.2913	36.3281	40.8993	0	1	0	0	1	0
5B	high altitude	770	19.5511	2.5391	108.6	14.1	45.16	5.87	32.1933	4.18095	10	1.2987	19	174	67	1.7661	22.1297	56	127	78	84	47.6096	81.4681	63.6582	1.27977	40.5	15.3	21.2	66.6466	25.0226	2.66346	251.91	35.3835	137.21	17.2553	24.0019	18.5575	12.9961	53.8095	25	38.4127	38.1847	0	1	0	0	0	1
6A	sea level	1016	47.7656	4.70134	38.82	3.82	61.02	6.01	28.5251	2.80759	31	3.05118	20	175	67	1.7722	21.8776	61	94	58	98	54.4209	104.926	40.4628	2.59314	52.6316	18.7333	24.1333	90.843	51.1736	1.77519	233.794	31.8638	138.371	16.7333	18.0567	13.0346	7.84336	56.5625	27.8125	39.8268	52.749	1	7	1	1	2	3
6B	high altitude	709	48.709	6.87011	46.02	6.49	66.67	9.4	21.3456	3.01066	10.3333	1.45745	20	175	67	1.7722	21.8776	79	105	66	93	82.3744				36.9159	15.0667	15.7	56.1869	37.3775	1.50323	220.435	29.4366	102.541	26.4247	18.1695	16.9281	8.52048	53.1056	6.8323	49.6667	24.9929	1	4	1	0	2	1
7A	sea level	1078	0	0	97.58	9.05	32.19	2.99	24.5008	2.27281	25.6667	2.38095	19	173	53	1.5808	17.7086	63	97	62	98	68.1896	88	68.0784	1.29263	47.1861	19.2333	22.3333	78.5882	28.7059	2.7377	219.167	29.2137	115.193	18.5805	23.4691	12.7783	6.26265	73.3154	45.5526	50.9901	53.2531	0	2	0	0	1	1
7B	high altitude	800	34.8706	4.35883	89.48	11.19	0	0	10.4978	1.31223	20	2.5	19	173	53	1.5808	17.7086	69	105	63	92	59.8309	55.2679	24.6839	2.23902	43.9394	18.1833	18.9333	73.0885	36.9657	1.9772			111.717	20.7357	10.8173	4.87095	2.08755	80.7018	54.9708	57.1429	46.8723	1	4	1	0	2	1
8A	sea level	1016	39.819	3.91919	69.34	6.82	74.45	7.33	40.3763	3.97404	12.6667	1.24672	20	172	62	1.6899	20.9573	66	99	63	98	57.6603				41.704		19.2						159.855	7.0654	20.1787	17.6342	8.28451	58.9443	12.61	53.0201	35.5514	0	3	0	1	1	1
8B	high altitude	985	34.6357	3.51632	25.43	2.58	0	0	14.0044	1.42176	50.6667	5.14382	20	172	62	1.6899	20.9573	62	104	70	89	64.9767	85.6799	31.4079	2.72797	40.4494	17.35	17.6667	88.3273	28.5199	3.09705	249.081	34.8166	77.2025	42.1344	20.1787	15.0305	9.05379	55.132	25.5132	39.7638	43.4334	1	4	1	1	1	1
9A	sea level	832	32.5432	3.91144	62.6	7.52	21.35	2.57	34.0475	4.09225	0	0	19	171	57	1.6198	19.4932	74	117	81	97	62.7833	116.505	61.3187	1.9	40.2597	18.3167		96.1319	57.1648	1.68166	206.842	27.1135	125.569	22.4941	20.1877	12.162	8.58131	57.4924	39.7554	29.4416	37.6484	0	1	0	0	0	1
9B	high altitude	812	44.0616	5.42631	34.29	4.22	33.94	4.18	11.5476	1.42212	33	4.06404	19	171	57	1.6198	19.4932	76	119	83	85	49.5637	74.0317	47.6262	1.55443	39.4068		18.8333	62.5772	44.6119	1.4027	286.842	42.9114	67.1506	48.3666	18.953	11.1742	7.22311	61.8893	41.0423	35.3591	41.8027	0	2	1	0	0	1
10A	sea level	893	19.8052	2.21782	86.73	9.71	30.68	3.44	20.1097	2.25193	10	1.11982	25	173	60	1.6704	20.0474	60	111	72	96	58.8629	72.1805	51.7293	1.39535	51.0549	20.75	23.9667	63.6391	41.5038	1.53333	236.256	32.3267			15.0862	10.8956	5.38793	64.2857	27.7778	50.5495	50.8629	1	3	1	0	1	1
10B	high altitude	924	39.6294	4.2889	66.7	7.22	41.56	4.5	32.1933	3.48412	0.333333	0.036075	25	173	60	1.6704	20.0474	62	120	89	93	52.604	69.6541	46.6767	1.49227	42.1348	16.2833	18.4333	58.5865	28.5113	2.05485	225.972	30.4254	102.541	26.4247	16.3434	12.6916	9.39895	42.4908	22.3443	25.9434	32.2321	1	3	1	0	1	1
11A	sea level	941	16.8256	1.78806	63.16	6.71	46.91	4.98	17.1043	1.81767			23	176	65	1.7527	20.984	70	114	62	97	13.4601	90.4662	37.4135	2.41801	47.8405	17.7333	20.7667	89.985	40.4211	2.22619	227.177	30.6437	137.931	16.931	19.0563	8.15884	4.22206	77.8443	57.1856	48.2517	59.4323	1	4	1	1	1	1
11B	high altitude	747	22.8339	3.05675	66.12	8.85	41.35	5.54	59.8747	8.01535			23	176	65	1.7527	20.984	78	137	87	83	58.4994	94.1955	57.7444	1.63125	36.2275		12.0667	57.2632	48	1.19298	320.19	51.0087	99.0009	28.6194	13.6932	8.95761	3.42329	75	34.5833	61.7834	42.96	0	3	0	0	0	3
12A	sea level	739	22.5814	3.05567	76.21	10.31	10.85	1.47	43.8338	5.9315	41	5.54804	20	168	56	1.5887	19.8413	90	139	83	89	54.3459	129.467	66.3794	1.95041	39.2344	17.35	22.2	68.8812	33.0229	2.08586	263.681	37.811	115.402	18.4507	12.8407	6.86096	4.28023	66.6667	46.5686	37.6147	43.9489	0	0	0	0	0	0
12B	high altitude	744	27.1052	3.64318	53.76	7.23	50.05	6.73	47.4161	6.37313	9.66667	1.29928	20	168	56	1.5887	19.8413	80	123	72	98	62.7425	103.25	41.0413	2.51575	45.5696	17.3	20.1333	66.2478	43.3034	1.52985	262.15	37.4891	95.3678	30.8719	13.5331	8.74929	6.29445	53.4884	35.3488	28.0576	41.4037	0	0	0	0	0	0
13A	sea level	800	14.0044	1.75055	54.18	6.77	30.68	3.84	21.6122	2.70152	0	0	21	170	58	1.6265	20.0692	67	107	72	98	48.4122	110.185	62.6149	1.75973	41.7391	17.5	20.4667	70.7821	27.797	2.54639	238.893	32.8279	125.455	22.5455	22.0105	17.3993	11.1897	49.162	20.9497	35.689	36.7107	0	0	0	0	0	0
13B	high altitude	1201	55.5657	4.62662	46.02	3.83	14.85	1.24	59.4876	4.95317	0	0	21	170	58	1.6265	20.0692	77	128	77	89	79.2808	91.4355	54.041	1.69196	39.6313	16.4167	19.3333	64.2943	22.5573	2.85027	275.853	40.438	92.4751	32.6655	24.5927	15.6778	11.6815	52.5	36.25	25.4902	36.1516	0	1	0	0	1	0
14A	sea level	769	14.0044	1.82111	63.76	8.29	56.42	7.34	19.7442	2.56751	40.6667	5.28825	20	170	75	1.8441	25.9516	81	133	82	98	66.9848	96.979	73.4249	1.32079	41.784	19.7667	21.7667	65.2827	40.5654	1.60932			111.615	20.7985	12.5264	6.94106	4.06702	67.5325	44.5887	41.4062	46.3199	1	3	1	0	1	1
14B	high altitude	739	31.9987	4.33	54.47	7.37	56.34	7.62	21.6955	2.93579	31	4.19486	20	170	75	1.8441	25.9516	84	109	77	92	62.3398	74.0317	54.0166	1.37054	38.0488	14.9		50.6405	38.3421	1.32075	292.584	44.2423	106.122	24.2041	15.1293	8.13405	5.53115	63.4409	46.2366	32	49.3094	1	5	2	1	1	1
15A	sea level	1232	0	0	55.59	4.51	28.7	2.33	10.0431	0.815183	0	0	19	174	65	1.7405	21.4692	62	134	66	96	52.8649	76.3942	44.0031	1.73611	48.5876	21.05	16.3333	61.6043	38.3804	1.6051	221.753	29.6698	144.48	13.9841	17.2364	16.6619	7.98621	53.6667	3.33333	52.069	36.6194	0	1	0	0	1	0
15B	high altitude	747	50.3295	6.73755	104.28	13.96	11.55	1.55	15.8359	2.11993	21.3333	2.85587	19	174	65	1.7405	21.4692	73	104	72	92	58.7571	64.4812	37.4135	1.72347	37.1212		14.8667	58.5865	35.609	1.64527	231.053	31.3541	92.559	32.6134	26.1994	15.4553	9.53749	63.5965	41.0088	38.29	31.4167	0	1	0	0	1	0
16A	sea level	1017	15.341	1.50846	48.35	4.75	46.02	4.53	26.5323	2.60888	42	4.12979	20	178	60	1.7009	18.937	54	100	50	98	74.3366	73.2515	52.3926	1.39813	42.9864	14.9333	21.3333	58.0368	30.3067	1.91498	208.306	27.3565	150.635	11.2142	14.9333	11.9937	5.23252	64.9606	19.685	56.3725	38.4764	0	2	1	0	0	1
16B	high altitude	769	36.8045	4.78602	78.88	10.26	0	0	10.6904	1.39018	6.66667	0.866927	20	178	60	1.7009	18.937	76	109	70	90	64.1146	76.2933	48.1547	1.58434	43.9114			54.2356	24.6526	2.2			102.634	26.3669	9.93592	6.64354	5.23252	47.3373	33.1361	21.2389	24.4943	1	4	1	1	1	1
17A	sea level	1109	10.8477	0.978155	73.08	6.59	63.55	5.73	22.2389	2.00531	10.3333	0.93177	19	171	60	1.6582	20.5191	55	108	63	97	64.2615	111.497	49.2513	2.26384	49.3976	19.2333	20.4	71.2299	41.3904	1.72093	209.097	27.4886	118.182	16.7273	20.082	12.001	4.28175	78.6787	40.2402	64.3216	55.8141	0	0	0	0	0	0
17B	high altitude	685	54.4044	7.94225	66.55	9.72	41.64	6.08	10.1479	1.48144	0	0	19	171	60	1.6582	20.5191	78	119	81	89	66.7199	78.7988	42.4024	1.85836	43.5897		19.8667	46.6066	33.033	1.41091	225.197	30.2854	93.6364	31.9455	12.4231	5.91002	3.73899	69.9029	52.4272	36.7347	43.577	0	0	0	0	0	0
18A	sea level	862	75.5843	8.76848	43.04	4.99	80.28	9.31	48.3752	5.61198	20.6667	2.39753	21	176	60	1.6887	19.3698	77	103	61	98	78.5175	104.181	58.4323	1.78293	46.5753	16.7	19.8	67.981	28.2185	2.40909	224.918	30.2352	147.139	12.7875	18.4165	16.4032	7.28371	60.4502	10.9325	55.5957	31.9837	0	0	0	0	0	0
18B	high altitude	677	37.0521	5.47298	69.8	10.31	57.98	8.56	25.8228	3.8143	10.3333	1.52634	21	176	60	1.6887	19.3698	83	128	91	84	67.8293	85.7315	56.472	1.51812	42.4242	14.7667	22.3	69.2354	39.4943	1.75305	234.383	31.9742	131.698	19.7357	14.8043	8.88257	4.1452	72	40	53.3333	38.7483	0	0	0	0	0	0
19A	sea level	924	40.1528	4.34554	41.65	4.51	35.98	3.89	14.6799	1.58873	24.3333	2.63348	19	168	52	1.5375	18.424	74	106	66	97	41.3713	77.8544	40.5824	1.91843	43.7908			70.0077	40.2146	1.74085	232.648	31.6501	131.698	19.7357	15.2195	12.5528	9.62602	36.7521	17.5214	23.3161	24.8473	0	1	0	1	0	0
19B	high altitude	585	37.0521	6.33369	48.67	8.32	19.42	3.32	22.1617	3.78833	10	1.7094	19	168	52	1.5375	18.424	101	115	77	85	64.348				38.1579	14.45		42.8271	32.2406	1.32836	235.465	32.1775	115.245	18.5481	16.4553	12.5528	11.122	32.4111	23.7154	11.399	21.5809	1	5	1	1	2	1
20A	sea level	955	27.7614	2.90695	59.3	6.21	10.85	1.14	16.1201	1.68796	16.6667	1.7452	19	170	65	1.7161	22.4913	76	124	84	98	71.7888	101.375	45.5847	2.22388	51.2397	16.9167	17.6667	73.1396	37.9305	1.92825	185.789	23.8071	109.091	22.3636	13.4025	10.1975	5.01136	62.6087	23.913	50.8571	47.2117	0	0	0	0	0	0
20B	high altitude	862	30.682	3.5594	64.46	7.48	51.33	5.95	10.8477	1.25844	40.3333	4.67904	19	170	65	1.7161	22.4913	85	128	76	88	68.075	74.9521	61.5335	1.21807	46.1847	17.7333	16.2333	55.3994	41.2141	1.34419	261.942	37.4455	99.8185	28.1125	16.6074	7.92495	4.77828	71.2281	52.2807	39.7059	50.4173	0	0	0	0	0	0
21A	sea level	832	0	0	53.75	6.46	15.34	1.84	29.8488	3.5876	0	0	19	175	60	1.6826	19.5918	65	108	68	98	71.4793	90.7297	33.5233	2.70647	47.9042	14.75	19.0333	97.2342	32.3558	3.00515	218.326	29.0664	112.727	20.1091	9.50909	6.7158	4.81398	49.375	29.375	28.3186	37.6411	0	2	0	1	1	0
21B	high altitude	832	22.3022	2.68055	77.08	9.26	28.39	3.41	15.341	1.84387	10.3333	1.24199	19	175	60	1.6826	19.5918	79	112	78	90	67.9094	75.188	43.3083	1.73611	41.2903	14.85	20.8333	88.6617	38.6165	2.29595	251.248	35.2503	87.2331	35.9155	13.6693	13.075	7.01296	48.6957	4.34783	46.3636	32.3204	1	5	2	1	1	1
22A	sea level	831	21.3456	2.56866	61.06	7.35	52.06	6.26	23.2316	2.79562	16	1.92539	19	172	60	1.6643	20.2812	68	100	62	97	67.4428	97.3462	63.3293	1.53714	38.565	17.6667	20.3333	73.5826	36.5501	2.0132			128.798	21.0408	15.6222	13.399	9.49348	39.2308	14.2308	29.148	38.2146	0	1	0	0	1	0
22B	high altitude	872	65.5043	7.51196	46.17	5.3	0	0	29.0123	3.3271	9.66667	1.10856	19	172	60	1.6643	20.2812	68	118	76	91	78.9692	70.6977	51.2528	1.37939	44.0476	18.4833	18	63.4959	29.1673	2.17695	238.773	32.805	110	21.8	18.6264	17.2445	12.4377	33.2258	7.41935	27.8746	24.119	1	3	1	0	1	1
23A	sea level	678	0	0	46.11	6.8	28.01	4.13	26.6889	3.93642	0	0	19	175	65	1.7466	21.2245	69	119	74	98	34.2372	86.0045	59.439	1.44694	38.1215	18.2167	18.8	65.3829	34.6929	1.88462	227.368	30.6786	111.615	20.7985	8.47361	4.69484	2.17566	74.3243	44.5946	53.6585	47.3831	0	0	0	0	0	0
23B	high altitude	708	40.2614	5.68664	30.68	4.33	58.74	8.3	54.1359	7.64631	10	1.41243	19	175	65	1.7466	21.2245	74	136	90	86	68.9602	73.8869	55.2347	1.33769	36.7257		19.2333	65.343	35.7401	1.82828			73.5695	44.3869	13.741	12.0234	2.29016	83.3333	12.5	80.9524	50.1567	1	3	1	0	1	1
24A	sea level	955	21.6955	2.27178	75	7.85	67.3	7.05	52.5111	5.49854	48.6667	5.09599	27	172	63	1.8205	21.2953	61	111	64	97	63.9818	101.774	40.3008	2.52537	42.8571	16.1667	21.4	85.6541	27.188	3.15044	233.355	31.7819	140.59	15.7347	28.1241	19.4452	15.4353	45.1172	30.8594	20.6215	35.2706	0	0	0	0	0	0
24B	high altitude	1008	38.9678	3.86585	64.44	6.39	27.93	2.77	33.1564	3.28933	10.6667	1.0582	27	172	63	1.8205	21.2953	51	131	79	91	70.0469	81.3273	60.9351	1.33465	40.7692	17.95	18.9333	67.6923	19.1855	3.5283	300.211	46.0505	123.412	23.4646	29.058	22.7959	16.2043	44.2344	21.5501	28.9157	24.6309	0	1	0	0	0	1
25A	sea level	955	14.0044	1.46643	65.81	6.89	35.77	3.75	17.877	1.87193	10.3333	1.08202	23	165	53	1.532	19.4674	58	111	68	96	57.1867	86.8861	36.4557	2.38333	42.6136	17.5	22.9667	65.9241	36	1.83122			128.974	20.9619	18.2115	9.8564	5.48303	69.8925	45.8781	44.3709	61.0767	0	0	0	0	0	0
25B	high altitude	804	57.2987	7.12671	90.59	11.27	61.06	7.59	19.9346	2.47943	16	1.99005	23	165	53	1.532	19.4674	78	120	80	89	70.5728	63.5096	47.9387	1.32481	39.5722	16.1167	19.4667	65.7165	35.433	1.85467			89.0504	34.7887	18.9295	16.3838	11.4883	39.3103	13.4483	29.8805	33.3839	0	1	1	0	0	0
26A	sea level	646	22.5814	3.49557	58.88	9.11	10.5	1.63	65.126	10.0814	10.3333	1.59959	21	165	51	1.5064	18.7328	89	97	63	97	78.5381				40.1042	16.3	19.7667						150.841	11.1218	19.915	12.2809	4.58046	77	38.3333	62.7027	48.9314	0	2	1	0	0	1
26B	high altitude	646	27.2995	4.22594	100.55	15.57	35.54	5.5	54.635	8.45743	20.6667	3.19917	21	165	51	1.5064	18.7328	73	128	87	89	61.8587	58.3602	52.7203	1.10698	47.929	11.55	19.2333	65.3487	42.9119	1.52286	223.49	29.9792	83.4846	38.2396	14.538	10.8869	9.55921	34.2466	25.1142	12.1951	22.6831	1	3	1	0	1	1
27A	sea level	954	0	0	55.57	5.82	39.83	4.18	15.5088	1.62566	30	3.14465	20	174	60	1.6765	19.8177	78				81.6687	104.675	51.6145	2.02801	44.484	19.5667	23.8333	77.494	33.6867	2.30043	161.898	20.4844	125.341	22.5967	20.2803	9.48404	5.01044	75.2941	53.2353	47.1698	67.4904
27B	high altitude	832	21.6955	2.60763	62.06	7.46	0	0	10.8477	1.30381	10.3333	1.24199	20	174	60	1.6765	19.8177	57	127	77	90	65.6871	79.5709	48.7969	1.63065	36.8821		12.4333	47.5709	36.659	1.29766	225.092	30.2666	105.359	24.6776	19.8032	10.1402	8.64897	56.3253	48.7952	14.7059	30.3801	0	2	0	0	1	1
28A	sea level	924	14.0044	1.51562	60.87	6.59	43.39	4.7	19.8464	2.14788	30	3.24675	20	179	70	1.835	21.847	72	111	71	99	55.3405	93.2027	51.364	1.81455	41.1168	19.55	22.2667	71.0173	51.0023	1.39243	213.895	28.3004	128.124	21.3444	19.6185	9.53678	5.61308	71.3889	51.3889	41.1429	62.2541	0	3	0	1	1	1
28B	high altitude	739	34.8706	4.71862	38.32	5.19	28.7	3.88	19.8052	2.68	31	4.19486	20	179	70	1.835	21.847	65	116	74	85	69.7957	80.5402	56.7219	1.41991	37.1795	15.6	23.4333	46.4088	33.2719	1.39483	293.035	44.3479	108.844	22.517	21.8529	14.4414	9.97275	54.3641	33.9152	30.9434	27.4201	1	3	1	0	1	1
29A	sea level	1231	0	0	60.51	4.92	54.18	4.4	18.9598	1.5402	30	2.43704	22	174	61	1.6893	20.148	53	112	68	96	72.4778	101.511	68.1571	1.48936	37.7451	17.4333	24.6667	79.7583	23.9275	3.33333	250.131	35.0263	138.056	16.8747	22.4945	13.8519	7.6955	65.7895	38.4211	44.4444	52.946	0	1	0	0	1	0
29B	high altitude	1101	41.5545	3.77425	27.11	2.46	20.65	1.88	14.3513	1.30348	9.66667	0.87799	22	174	61	1.6893	20.148	60	120	86	88	71.4701	91.4567	31.5919	2.89494	44.335	17.2	21.5333	78.0578	33.4358	2.33456	263.669	37.8085	105.263	24.7368	16.5749	12.5496	7.51791	54.6429	24.2857	40.0943	42.0534	1	3	1	0	1	1
30A	sea level	801	22.1341	2.76331	32.54	4.06	58.02	7.24	24.1621	3.01649	11	1.37328	25	169	59	1.6332	20.6575	83	123	79	96	64.6685	98.0451	69.1729	1.41739	47.8431	17.5667	21.0333	63.1579	51.7293	1.22093			140.59	15.7347	17.7566	9.18442	5.14328	71.0345	48.2759	44	60.1951	0	1	1	0	0	0
30B	high altitude	800	46.6795	5.83494	61.57	7.7	30.68	3.84	10.8157	1.35196	17	2.125	25	169	59	1.6332	20.6575	76	137	88	88	73.5668	55.5932	46.5948	1.19312	42.2311		16.7333	53.1279	35.624	1.49135			130.672	20.1978	14.5726	10.409	6.24541	57.1429	28.5714	40	45.9117	1	3	1	0	1	1
31A	sea level	986	0	0	48.35	4.9	28.39	2.88	25.323	2.56825	51.6667	5.24003	35	183	76	1.9362	22.694	60				36.3832	79.7594	44.9925	1.77273	42.1053	21.2333	18.9667	67.9699	44.6316	1.52291			137.931	16.931	14.4613	10.846	7.23066	50	25	33.3333	43.57
31B	high altitude	893	39.2277	4.39281	0	0	0	0	17.291	1.93629	10	1.12	35	183	76	1.9362	22.694	70	117	62	92	76.4045	79.8771	49.0323	1.62907	46.9697	18.4167	22.9667	68.0799	50.2611	1.35452	208.306	27.3565	134.545	18.4545	10.5877	9.03832	5.00981	52.6829	14.6341	44.5714	41.2069	0	0	0	0	0	0
32A	sea level	954	27.2995	2.86159	60.87	6.38	32.19	3.37	15.9119	1.66791	9.06443	0.95015	22	163	59	1.5966	22.2063	35	106	62	97	50.4839	91.1011	69.0196	1.31993	46.8992	20.1167	22.1667	83.3786	31.4932	2.64751	257.499	36.5222	138.119	16.8464	25.0532	14.844	6.26331	75	40.75	57.8059	61.4614	0	0	0	0	0	0
32B	high altitude	1046	31.5795	3.01907	61.24	5.85	42.58	4.07	25.3613	2.4246	3.52796	0.337281	22	163	59	1.5966	22.2063	62	117	58	90	58.1173	66.8602	37.8915	1.76452	36.9369	16.15	20.2667	66.738	24.2017	2.75758	229.474	31.0633	124.319	23.0563	28.1849	20.6689	13.9672	50.4444	26.6667	32.4242	35.1081	0	1	0	0	1	0
33A	sea level	832	10.8477	1.30381	80.74	9.7	32.43	3.9	16.9565	2.03804	20.6667	2.48397	20	165	52	1.5192	19.1001	73	107	69	98	72.0119	104.222	65.5006	1.59116	51.8519	21.2833	19.7333	76.5983	36.0676	2.12375			134.545	18.4545	15.7978	7.89889	2.83044	82.0833	50	64.1667	62.1237	1	3	1	0	1	1
33B	high altitude	770	54.1129	7.02765	41.79	5.43	35.98	4.67	32.1933	4.18095	30	3.8961	20	165	52	1.5192	19.1001	76	132	86	91	68.0684	58.2976	33.6803	1.73091	45.4545	18.7		59.1549	33.3129	1.77574			112.625	20.1726	14.6788	9.74197	7.70142	47.5336	33.6323	20.9459	36.9379	0	0	0	0	0	0
34A	sea level	986	0	0	39.23	3.98	0	0	1.74964	0.177448	53.3333	5.40906	18	175	70	1.8106	22.8571	54	103	66	98	75.4552	90.5501	44.2502	2.04632	43.3735	18.3833	19.8333	72.7054	29.7815	2.4413			124.489	22.98	18.8888	11.0461	6.24103	66.9591	41.5205	43.5	58.635	0	0	0	0	0	0
34B	high altitude	708	15.341	2.16681	53.89	7.61	14	1.98	13.4838	1.90449	34.0015	4.80247	18	175	70	1.8106	22.8571	81	111	79	90	70.6401	81.3415	50	1.62683	33.6134		18.5	53.7805	48.1707	1.11646	217.585	28.9373	124.545	22.9545	19.7172	8.22932	4.58412	76.7507	58.2633	44.2953	57.0874	0	1	0	0	1	0
35A	sea level	1047	73.4024	7.01074	42.6	4.07	36.71	3.51	18.3183	1.74959	20.4316	1.95144	23	170	62	1.6777	21.4533	59	101	61	96	64.9132	98.5263	43.7895	2.25	42.2727	17.3167		67.1278	28.8722	2.325			152.727	10.2727	17.4644	13.4708	10.3713	40.6143	22.8669	23.0088	20.2383	0	1	0	0	1	0
35B	high altitude	954	43.041	4.51164	53.89	5.65	15.34	1.61	13.2217	1.38593	37.8863	3.97131	23	170	62	1.6777	21.4533	52	156	90	88	68.2657	80.4246	39.7877	2.02134	41.2935	15.15		62.4716	26.2017	2.38426	223.292	29.9438	122.672	23.7978	19.7294	15.3782	11.0866	43.8066	22.0544	27.907	30.5884	0	1	0	0	0	1
36A	sea level	800	22.5814	2.82267	40.15	5.02	61.18	7.65	31.3864	3.9233	8.72685	1.09086	20	174	67	1.7661	22.1297	73	103	67	98	49.9128	85.6541	49.203	1.74083	43.8053	17.2667	17.2	71.6992	33.9248	2.11348			156.08	8.76407	22.0826	15.2313	6.68139	69.7436	31.0256	56.1338	45.784	0	0	0	0	0	0
36B	high altitude	893	50	5.61	53.94	6.04	59.16	6.62	35.9779	4.02888	20.6667	2.3143	20	174	67	1.7661	22.1297	67	104	64	90	46.2641	73.6588	47.7869	1.5414	45.9821	18.7167	18.8667	62.8535	30.5897	2.05473	235.465	32.1775	88.9292	34.8639	16.5336	14.9482	11.6641	29.4521	9.58904	21.9697	31.5823	0	2	1	0	1	0
37A	sea level	1025	26.2445	2.56044	34.99	3.41	24.74	2.41	11.9432	1.16519	18.4188	1.79696	21	173	56	1.6192	18.7109	67	107	66	98	63.9893				43.5233		17.7						121.708	24.2316	16.6749	14.3898	7.47283	55.1852	13.7037	48.0687	34.673	0	0	0	0	0	0
37B	high altitude	1108	30.682	2.76914	32.19	2.91	39.36	3.55	14.0044	1.26393	20.6667	1.86522	21	173	56	1.6192	18.7109	55	112	67	89	67.9116	74.4495	40.4223	1.84179	37.788		18.1	48.5068	23.7707	2.04061	201.493	26.2397	121.597	24.2813	19.1453	16.4896	9.51087	50.3226	13.871	42.3221	31.8119	0	0	0	0	0	0
38A	sea level	1262	16.3045	1.29196	71.8	5.69	54.39	4.31	28.3561	2.24691	51.6667	4.09403	20	170	68	1.7545	23.5294	59	112	70	98	73.1208	113.265	54.6336	2.07317	45.7547	16.8167	21.6333	81.6475	34.1611	2.39007	214.898	28.4724	147.206	12.7574	24.1664	12.7672	9.57538	60.3774	47.1698	25	40.6261	0	0	0	0	0	0
38B	high altitude	770	42.9542	5.57846	55.57	7.22	76.95	9.99	42.0131	5.45625	0	0	20	170	68	1.7545	23.5294	75	124	76	87	73.8737	97.7511	57.931	1.68737	36.9295		20.3333	61.7691	32.6237	1.89338	321.519	51.3498	134.301	18.5644	24.1094	12.5392	7.35252	69.5035	47.9905	41.3636	39.8624	0	2	1	0	0	1
39A	sea level	924	10.8477	1.174	60.87	6.59	0	0	1.74964	0.189354	8.66667	0.937951	24	163	55	1.5454	20.7008	67	105	66	98	54.4383	108.597	49.3514	2.20049	46.0674	16.4333	20.6	75.7768	30.6486	2.47244	245.471	34.1025	131.028	20.0373	17.4712	9.44739	4.98253	71.4815	45.9259	47.2603	58.0219	0	2	0	0	1	1
39B	high altitude	862	75.2495	8.72964	116.29	13.49	40.59	4.71	14.0044	1.62464	20.6667	2.39753	24	163	55	1.5454	20.7008	71	108	72	89	72.1556	73.0226	54.3759	1.34292	47.4359	12.2	20.3	48.4812	45.8346	1.05774	245.144	34.0383	87.2727	35.8909	14.8829	12.5534	7.24731	51.3043	15.6522	42.268	35.8647	1	3	1	0	1	1
40A	sea level	739	10.8477	1.46789	54.14	7.33	58.74	7.95	33.7526	4.56734	31	4.19486	18	178	63	1.7393	19.8839	77	101	61	97	65.1792	89.985	61.1128	1.47244	39.485	17.8833	21.2333	57.2632	45.8346	1.24934	210.152	27.6655	134.24	18.5918	23.5727	16.7884	6.61186	71.9512	28.7805	60.6164	43.8203	0	1	0	0	1	0
40B	high altitude	739	14.0044	1.89504	99.28	13.43	71.74	9.71	41.6222	5.63223	30.3333	4.10465	18	178	63	1.7393	19.8839	75	123	76	91	48.766	67.9904	52.7076	1.28995	39.749	13.5667		50.5415	41.1552	1.22807			112.625	20.1726	17.4208	13.9711	11.2114	35.6436	19.802	19.7531	18.6427	0	1	1	0	0	0
41A	sea level	708	10.4978	1.48274	71.8	10.14	30.68	4.33	10.7365	1.51645	20.6667	2.91902	23	170	53	1.5625	18.3391	99	118	82	98	63.2258	84.4511	60.7519	1.3901	50.3448	15.55	20.4667	58.1053	52.2105	1.1129	237.574	32.5766	134.24	18.5918	9.024	6.464	3.008	66.6667	28.3688	53.4653	44.8756	0	0	0	0	0	0
41B	high altitude	565	41.5982	7.36251	41.27	7.3	29.2	5.17	10.4978	1.85802	0	0	23	170	53	1.5625	18.3391	78	115	85	88	72.334	75.1355	70.9211	1.05942	41.5254	15.25	21.7667	52.2577	46.7188	1.11856	243.421	33.7015	83.5604	38.1926	8.704	5.696	3.712	57.3529	34.5588	34.8315	39.347	0	2	0	0	1	1
42A	sea level	1047	22.5814	2.15677	47.69	4.55	48.48	4.63	27.7207	2.64764	10.3333	0.986947	20	170	60	1.6521	20.7612	63	128	83	98	59.5025	100.437	57.8749	1.73542	48.6239	16.2333	18.7	63.3007	20.0151	3.16265	184.047	23.5494	144.218	14.102	22.4563	13.3164	8.83724	60.6469	40.7008	33.6364	36.7501	0	0	0	0	0	0
42B	high altitude	739	34.9606	4.7308	68.69	9.3	28.39	3.84	15.341	2.07592	0	0	20	170	60	1.6521	20.7612	75	136	99	91	67.6718	69.3816	40.4223	1.71642	35.8696	10.8333	23.4333	37.8884	26.7873	1.41441	201.579	26.2536	101.541	27.0444	12.7716	11.44	7.38454	42.1801	10.4265	35.4497	21.7424	0	0	0	0	0	0
43A	sea level	615	19.8052	3.22035	31.54	5.13	39.68	6.45	37.8863	6.16037	0	0	20	180	70	1.8411	21.6049	74	123	73	97	35.4954	73.0671	42.0799	1.73639	46.1538	17.5833	20.8667	60.4069	42.9239	1.4073			131.758	19.7088	16.8378	13.7961	4.12797	75.4839	18.0645	70.0787	47.3933	0	0	0	0	0	0
43B	high altitude	646	38.6074	5.97638	66.56	10.3	43.54	6.74	21.6955	3.35843	31	4.79876	20	180	70	1.8411	21.6049	86	105	80	88	56.5303				42.0213	17	17.0667	54.0166	42.0799	1.28367	291.387	43.9626	98.9111	28.6751	17.3266	12.2753	8.63614	50.1567	29.1536	29.646	35.0183	0	0	0	0	0	0
44A	sea level	863	14.0044	1.62275	32.19	3.73	54.55	6.32	27.8473	3.2268	14.4818	1.67808	20	163	55	1.5454	20.7008	67	136	84	99	72.7574	107.033	73.7132	1.45203	46.5753	19.3333	22.0333	58.6248	51.0806	1.14769	263.681	37.811	141.689	15.2398	15.8535	10.871	7.18261	54.6939	31.4286	33.9286	44.4533	0	0	0	0	0	0
44B	high altitude	677	51.6108	7.62345	56.28	8.31	45.53	6.72	15.341	2.26603	10.3333	1.52634	20	163	55	1.5454	20.7008	76	124	98	91	65.2193	81.4436	44.9925	1.81016	43.2836	13.25	19.6333	52.5714	30.1955	1.74104	292.673	44.2629	96.2761	30.3088	18.1183	12.2946	9.44739	47.8571	32.1429	23.1579	39.6941	1	3	1	0	1	1
45A	sea level	1016	14.0044	1.37838	32.19	3.17	55.57	5.47	29.9601	2.94883	0	0	21	169	72	1.7996	25.2092	58	108	61	97	67.2806	92.0301	58.5865	1.57084	49.3865	21.8333	19	78.9173	46.6767	1.69072			150.567	11.2449	30.0067	21.6715	14.2254	52.5926	27.7778	34.359	39.3486	0	0	0	0	0	0
45B	high altitude	672	33.1564	4.93399	71.48	10.64	66.4	9.88	31.1697	4.63835	56.3333	8.38294	21	169	72	1.7996	25.2092	78	124	87	91	64.3157	65.3233	46.6767	1.39948	41.9913		17.8	44.9925	40.3008	1.11642			99.9546	28.0282	13.7808	11.6693	7.66837	44.3548	15.3226	34.2857	0	0	0	0	0	0	0
46A	sea level	812	25.9159	3.19161	68.34	8.42	70.34	8.66	36.2794	4.46791	25.2201	3.10592	22	175	70	1.8106	22.8571	67	120	73	96	49.092	117.429	61.4286	1.91163	46.506	21.1667		89.7143	48.2857	1.85799			138.056	16.8747	17.8394	11.0461	6.51718	63.4675	38.0805	41	48.5919	0	1	0	0	1	0
46B	high altitude	1016	49.0069	4.82351	65.3	6.43	64.46	6.34	44.715	4.40108	0.333333	0.0328084	22	175	70	1.8106	22.8571	61	106	78	89	64.5883	71.4996	44.7325	1.59838	43.5185			58.7189	26.4054	2.22374	261.474	37.3474	115.402	18.4507	16.5691	14.9122	9.99669	39.6667	10	32.963	25.6347	0	1	0	0	0	1
47A	sea level	770	21.3456	2.77215	38.28	4.97	10.85	1.41	29.2199	3.79479	10.3333	1.34199	25	179	70	1.835	21.847	67	110	65	96	48.4724	101.772	51.4937	1.9764	53.2751	19.3833	19.6667	58.3291	37.0633	1.57377			134.423	18.5095	20.327	15.4223	11.6621	42.6273	24.1287	24.3816	31.7953	0	1	0	0	0	1
47B	high altitude	955	22.1341	2.31771	106.21	11.12	21.35	2.24	32.1933	3.37103	0	0	25	179	70	1.835	21.847	63	113	78	91	63.0239	84.3137	47.0588	1.79167	41.3613	17.5167	19.2	75.2941	37.451	2.01047	244.211	33.8555	121.708	24.2316	16.3488	13.4605	9.59128	41.3333	17.6667	28.7449	29.6223	0	2	1	0	0	1
48A	sea level	831	66.8425	8.04362	61.02	7.34	66.85	8.04	34.4164	4.14157	20.7158	2.49288	21	170	62	1.6777	21.4533	68	107	59	98	68.5898	90.0983	51.1565	1.76123	48.6239	16.5	20.8667	65.3061	31.2018	2.09302			161.818	6.18182	16.8683	11.2654	5.90094	65.0177	33.2155	47.619	51.5823	0	0	0	0	0	0
48B	high altitude	739	10.8477	1.46789	55.57	7.52	58.88	7.97	21.6955	2.93579	10.3333	1.39829	21	170	62	1.6777	21.4533	81	118	77	88	67.4549	61.0733	52.4868	1.16359	46.1957	16.2333	16.7333	57.6871	32.8949	1.75368	208.399	27.372	108.893	22.4864	14.961	11.9211	10.2521	31.4741	20.3187	14	30.577	0	0	0	0	0	0
49A	sea level	863	13.5526	1.57041	14.85	1.72	13.55	1.57	6.01485	0.69697	2.85	0.33	32	172	58	1.6387	19.6052	65	101	59	95	57.3257	123.29	72.6022	1.69816	43.2836	18.3833	21.1333	73.7732	49.0149	1.50512	169.281	21.4625	144.48	13.9841	17.88	8.9095	7.01776	60.7509	50.1706	21.2329	50.745	0	2	1	0	1	0
49B	high altitude	863	47.9366	5.55465	21.7	2.51	54.96	6.37	21.3456	2.47341	30	3.47625	32	172	58	1.6387	19.6052	73	115	79	91	70.0462	115.489	64.9624	1.77778	46.875	15.5667	17.0667	53.5338	31.3985	1.70498	246.842	34.3724	115.245	18.5481	18.3072	10.9233	7.26185	60.3333	40.3333	33.5196	48.0346	1	4	1	1	1	1
50A	sea level	954	0	0	30.68	3.22	38.28	4.01	27.0254	2.83285				170	65	1.7161	22.4913	74				75.3726	81.1071	54.3923	1.49115	45.7875	16.8167	24.1	51.0229	39.1095	1.30462	203.56	26.5746	119.091	16.1636	18.6469	11.6543	5.82717	68.75	37.5	50	49.9631
50B	high altitude	804	34.5366	4.29559	20.56	2.56	44.1	5.48	21.5454	2.67978	40	4.97512		170	65	1.7161	22.4913	76	135	95	88	68.7859	61.9549	40.6617	1.52367	37.3563	15.5167	20.3333	59.4286	33.0827	1.79636	202.769	26.446	108.084	22.9882	10.7803	8.85729	4.72	56.2162	17.8378	46.7105	40.9161	0	1	1	0	0	0
51A	sea level	708	0	0	35.54	5.02	0	0	10.8477	1.53217	0	0	19	168	65	1.7039	23.03	86	125	70	98	79.2207	122.441	65.4915	1.86957	45.5497	19.8167	19.2	56	38.2373	1.46454	245.974	34.2013	109.091	22.3636	25.2362	14.3788	7.10136	71.8605	43.0233	50.6122	54.4709	0	0	0	0	0	0
51B	high altitude	616	22.5814	3.66581	63.3	10.28	0	0	21.4343	3.47959	10.6667	1.7316	19	168	65	1.7039	23.03	92	140	104	88	74.1771	138.879	74.2201	1.87118	44.8276		14.9333	65.7934	50.8845	1.29299	296.695	45.2112	102.634	26.3669	25.2362	16.4329	9.5076	62.3256	34.8837	42.1429	38.3456	0	0	0	0	0	0
52A	sea level	767	32.8068	4.27729	36.74	4.79	44.15	5.76	26.0409	3.39517	9.33333	1.21686	20	167	51	1.5186	18.2868	75	94	54	98	64.5392	94.9337	61.7612	1.53711	40.3292	15.05	21.2667	81.3028	37.0326	2.19544			135.209	18.1561	20.4135	15.1455	6.58501	67.7419	25.8065	56.5217	46.0454	1	7	1	2	3	1
52B	high altitude	678	51.2541	7.5596	68.77	10.14	40.1	5.91	28.0087	4.13108	20.6667	3.04818	20	167	51	1.5186	18.2868	94	112	61	89	67.222	84.6165	45.7706	1.84871	48.0176	13.2667	17.2333	78.5362	49.4863	1.58703	329.474	53.4212	86.3636	36.4545	14.4212	7.90202	5.20216	63.9269	45.2055	34.1667	37.0469	1	4	1	1	1	1
53A	sea level	985	16.3045	1.65528	50.4	5.12	76.41	7.76	25.6942	2.60855	41.3333	4.19628	19	180	68	1.8155	20.9877	65	98	58	99	86.2212	106.836	45.1997	2.36364	51.6981	18.3	20.5	86.8992	42.4604	2.04659			157.201	8.25943	12.6687	9.36381	6.44451	49.1304	26.087	31.1765	37.3193	1	8	3	0	2	3
53B	high altitude	862	49.0069	5.68525	74.46	8.64	10.85	1.26	14.1857	1.64567	28.0508	3.25415	19	180	68	1.8155	20.9877	65	102	74	89	76.762	62.095	57.0309	1.08879	47.0588	19.6167	18.8	56.0663	34.0015	1.64894			121.597	24.2813	17.0752	10.4654	8.15202	52.2581	38.7097	22.1053	33.628	0	2	1	0	0	1
54A	sea level	709	19.4233	2.73954	60.38	8.52	0	0	1.74964	0.246775	31.6667	4.46638	20	162	50	1.4753	19.052	85	98	50	98	64.5606	117.085	45.1822	2.5914	46.2555	17.7333	24.8	98.7854	80.6478	1.2249	187.739	24.0984	128.065	21.3706	10.2352	5.42263	2.71131	73.5099	47.0199	50	56.7799	0	1	0	0	1	0
54B	high altitude	1017	45.9982	4.52293	71.55	7.04	45.16	4.44	14.0044	1.37703	20.6667	2.03212	20	162	50	1.4753	19.052	52	119	81	91	66.1893	72.8582	66.9767	1.08781	35.8779	16.1167	12.3333	41.1703	26.2866	1.56621			137.024	17.3394	29.8244	23.0462	18.3014	38.6364	22.7273	20.5882	31.5776	0	0	0	0	0	0
55A	sea level	955	10.8477	1.13589	41.56	4.35	46	4.82	23.2782	2.43751	13.6661	1.431	21	170	60	1.6521	20.7612	81	111	66	98	68.3001	95.7862	43.78	2.1879	39.4872	16.5	19.6667	83.4992	40.905	2.0413	154.252	19.5174	154.545	9.45455	19.9746	19.3693	7.5056	62.4242	3.0303	61.25	40.6829	0	0	0	0	0	0
55B	high altitude	893	14.8461	1.6625	81.58	9.14	31.14	3.49	13.5526	1.51765	30	3.35946	21	170	60	1.6521	20.7612	67	126	86	88	66.0986	81.5639	51.3684	1.58782	35.2941	16.3833	20.7667	68.3308	41.1429	1.66082	154.898	19.5974	121.487	24.3309	21.7904	12.9532	10.3505	52.5	40.5556	20.0935	39.1421	1	3	1	0	1	1
56A	sea level	1201	21.6955	1.80645	64.82	5.4	63.76	5.31	26.3853	2.19695	20.6667	1.72079	19	178	71	1.8417	22.4088	77	117	55	98	38.4346	101.737	70.2286	1.44866	39.6476	18.7833	19.1	90.7642	24.9249	3.64151	153.461	19.4201	125.455	22.5455	19.9815	11.8369	9.1763	54.0761	40.7609	22.4771	43.907	0	0	0	0	0	0
56B	high altitude	892	27.7746	3.11374	65.11	7.3	65.04	7.29	20.6457	2.31454	10.3333	1.15845	19	178	71	1.8417	22.4088	64	138	78	92	67.6203	87.8752	59.4941	1.47704	39.3365	15.0167	19.6	61.0118	44.9241	1.35811	246.194	34.2446	143.246	14.5394	15.7463	11.9455	7.22159	54.1379	24.1379	39.5455	35.0221	0	1	0	0	1	0
57A	sea level	1201	0	0	21.7	1.81	21.26	1.77	14.1391	1.17728	10.3333	0.860394	22	167	59	1.621	21.1553	57	106	56	97	52.4877	113.579	57.0396	1.99123	43.9394	21.0833	19.1667	93.565	35.3579	2.64623	204.614	26.7468	140.909	15.5909	24.0592	21.8384	4.93523	79.4872	9.23077	77.4011	65.3844	0	2	0	0	1	1
57B	high altitude	1047	46.2164	4.41418	99.72	9.52	30.68	2.93	12.1124	1.15686	8.56068	0.817639	22	167	59	1.621	21.1553	58	121	76	92	61.049	89.7467	43.7877	2.04959	35.9281	17.55	19.1	81.6893	34.0271	2.40071	245.407	34.0898	104.977	24.914	14.0037	9.87045	7.0327	49.7797	29.5154	28.75	46.1331	0	0	0	0	0	0
58A	sea level	924	21.3456	2.31012	77.15	8.35	31.93	3.46	15.4979	1.67726	20.6667	2.23665	19	173	62	1.696	20.7157	68	102	64	97	61.5567	97.5639	45.4737	2.1455	39.4872	17.7667	22.0667	63.6391	34.7669	1.83045	191.43	24.6582	109.091	22.3636	11.7925	10.6132	2.71226	77	10	74.4444	57.367	0	1	1	0	0	0
58B	high altitude	954	43.437	4.55315	81.02	8.49	51.13	5.36	16.5702	1.73692	41.3333	4.33263	19	173	62	1.696	20.7157	65	119	76	90	64.4179	75.3398	34.6926	2.17164	46.1165	17.4	15.8333	90.356	25.1133	3.59794	234.85	32.0617	118.875	16.2976	16.8632	13.5613	6.01415	64.3357	19.5804	55.6522	33.424	0	2	0	0	1	1
59A	sea level	1170	30.682	2.6224	51.13	4.37	60.87	5.2	44.8146	3.83031	0	0	19	175	70	1.8106	22.8571	52	119	72	98	42.9404	113.58	73.1876	1.55189	44.3946	17.6167		76.0814	22.9088	3.32105	142.556	18.1289	128.124	21.3444	20.9875	18.226	12.0954	42.3684	13.1579	33.6364	27.6889	0	1	0	0	1	0
59B	high altitude	739	34.5992	4.68189	55.69	7.54	0	0	28.0087	3.79009	10.3333	1.39829	19	175	70	1.8106	22.8571	69	123	83	86	72.7582	67.9699	45.3534	1.49867	43.3036	18.0167	18.9	50.8872	39.9398	1.2741	226.579	30.5352	109.601	22.0471	21.0427	13.8076	9.72053	53.8058	34.3832	29.6	33.5144	0	2	1	0	0	1
60A	sea level	1047	33.1404	3.16527	79.73	7.62	40.15	3.83	20.1576	1.92528	19.2826	1.8417	23	170	65	1.7161	22.4913	54	118	66	98	61.7138	110.333	61.7282	1.7874	47.6378	19.6333	22.9	86.3546	38.8839	2.22083	209.449	27.5475	128.065	21.3706	16.8988	13.4025	7.05087	58.2759	20.6897	47.3913	44.2143	0	0	0	0	0	0
60B	high altitude	1137	33.9237	2.98361	34.29	3.02	29.36	2.58	12.0562	1.06035	24.8787	2.1881	23	170	65	1.7161	22.4913	56	122	81	83	64.8273	100.211	45.8346	2.18635	45.4212		22.9333	89.985	31.0376	2.89922	289.415	43.5045	115.402	18.4507	17.8894	10.6637	6.5847	63.1922	40.3909	38.2514	47.8786	1	3	1	0	1	1
61A	sea level	985	37.0521	3.76163	41.56	4.22	45.53	4.62	25.729	2.61208	10.3333	1.04907	21	174	72	1.8301	23.7812	67	110	56	98	61.5957	105.038	49.0076	2.1433	43.5216	17.5333	20.1	74.3511	41.9847	1.77091	190.127	24.4593	130.672	20.1978	31.9655	21.2557	16.5565	48.2051	33.5043	22.108	36.1327	0	1	0	0	0	1
61B	high altitude	647	35.5562	5.49555	36.35	5.62	51.61	7.98	31.6183	4.8869	0	0	21	174	72	1.8301	23.7812	76	114	75	86	73.1592	101.969	63.9526	1.59444	42.268	16.05	17.9667	58.0311	33.8712	1.71329	247.632	34.5286	131.818	19.6818	22.4031	18.8514	16.3379	27.0732	15.8537	13.3333	21.7319	1	3	1	0	1	1
62A	sea level	1262	25.3828	2.01131	99.83	7.91	65.24	5.17	26.8599	2.12836	20.6667	1.63761	20	163	52	1.507	19.5717	43	120	65	98	63.5259	86.2629	56.7208	1.52083	36.8098	16.5	21	75.8641	24.1064	3.14706	205.405	26.8766	149.728	11.6225	23.8885	17.7837	13.4041	43.8889	25.5556	24.6269	35.9643	1	3	1	0	1	1
62B	high altitude	1201	27.0223	2.24998	91.55	7.62	0	0	17.291	1.43972	1.66667	0.138773	20	163	52	1.507	19.5717	44	113	66	92	73.4343	81.5941	32.5904	2.50362	44.0529	15.9167	20	60.3395	22.0812	2.73262	227.822	30.7611	111.514	20.8613	19.0445	16.1911	10.3517	45.6446	14.9826	36.0656	28.83	1	3	1	0	1	1
63A	sea level	955	27.2995	2.85859	76.78	8.04	58.06	6.08	29.7196	3.112	7.35338	0.769987	26	170	63	1.6905	21.7993	61	106	56	95	64.0899	80.1776	46.4249	1.72704	48.7395	18.4333		44.7668	24.6336	1.81731	279.976	41.3547	125.341	22.5967	17.9237	13.1914	9.28719	48.1848	26.4026	29.5964	32.7173	1	3	1	0	1	1
63B	high altitude	709	10.8477	1.53001	71.05	10.02	41.53	5.86	36.5742	5.15856	0.333333	0.0470146	26	170	63	1.6905	21.7993	86	104	76	89	69.1945	60.6366	45.1221	1.34383	36.646	15.6833		82.7831	51.0437	1.62181	247.105	34.4244	73.5027	44.4283	13.2505	9.4055	7.9858	39.7321	29.0179	15.0943	20.1591	0	2	0	0	1	1
64A	sea level	1037	16.7149	1.61185	77.68	7.49	12.95	1.25	5.69738	0.54941	27.3158	2.63411	20	177	70	1.8228	22.3435	63	115	69	96	81.161	93.6384	44.9889	2.08136	39.4636	18.9333	20.2333	64.9446	48.7675	1.33172	201.978	26.318	92.7273	32.5091	24.029	21.3957	8.2291	65.7534	10.9589	61.5385	48.3321	1	3	1	0	1	1
64B	high altitude	1016	57.7998	5.68896	40.15	3.95	42.6	4.19	13.8261	1.36084	2.19926	0.216463	20	177	70	1.8228	22.3435	53	92	66	91	58.7725	83.7196	44.6347	1.87566	35.8621			55.4982	25.8598	2.14612			126.134	22.2396	17.2811	12.0693	7.35133	57.4603	30.1587	39.0909	53.2989	0	2	1	0	0	1
65A	sea level	887	24.145	2.72209	62.19	7.01	35.69	4.02	17.7781	2.00429	10.2309	1.15342		168	64	1.6911	22.6757	67				54.6279	112.865	63.1236	1.78799	42.6724	19.4667	21.2	57.6758	43.1088	1.33791			109.19	22.3021	23.7715	13.0093	6.74117	71.6418	45.2736	48.1818	67.5454
65B	high altitude	801	35.5384	4.43676	15.34	1.92	42.91	5.36	13.8962	1.73486	18.36	1.92		168	64	1.6911	22.6757	65	119	82	90	56.8593	73.1664	56.5538	1.29375	44.3396	16.0167	18.9667	44.4183	28.6303	1.55144	179.565	22.8974	134.301	18.5644	17.5034	12.418	7.21424	58.7838	29.0541	41.9048	47.521	0	0	0	0	0	0
66A	sea level	1078	10.8477	1.00628	76.21	7.07	51.54	4.78	26.236	2.43377	5.15414	0.478121	23	168	59	1.6271	20.9042	59	119	72	97	59.8812	113.353	43.8671	2.58402	43.1452	17.7833	22.7667	61.3897	40.8459	1.50296	232.518	31.6258	146.939	12.8776	25.8128	17.2085	8.54281	66.9048	33.3333	50.3571	56.786	0	1	0	0	1	0
66B	high altitude	1280	24.9898	1.95233	66.54	5.2	29.2	2.28	12.0512	0.941498	8.06581	0.630141	23	168	59	1.6271	20.9042	57	120	87	89	57.7984	113.386	37.1654	3.05085	36.9295	17.0333	22.6667	56.6929	28.3465	2	283.158	42.0714	107.175	23.5513	23.2315	15.9793	12.722	45.2381	31.2169	20.3846	36.3479	0	2	1	0	1	0
67A	sea level	801	14.0044	1.74836	56.02	6.99	21.7	2.71	17.5688	2.19335	10.3333	1.29005	21	170	70	1.7801	24.2215	85	116	78	96	58.3188	89.985	68.3308	1.3169	44.3089	19.1	23.1667	64.4812	38.6165	1.66978	229.664	31.0982	121.597	24.2813	20.7853	13.4824	7.35914	64.5946	35.1351	45.4167	56.9147	0	0	0	0	0	0
67B	high altitude	863	10.8477	1.25698	47.69	5.53	0	0	10.8477	1.25698	36	4.17149	21	170	70	1.7801	24.2215	76	148	98	89	57.5325	70.8571	69.5338	1.01903	42.5993	17.0833	17.8333	53.8947	28.0301	1.92275	201.756	26.2822	109.041	22.3944	26.403	22.4706	11.7409	55.5319	14.8936	47.75	0	0	0	0	0	0	0
68A	sea level	985	32.5432	3.30388	56.57	5.74	21.7	2.2	10.3224	1.04796	24.4348	2.48069	25	170	64	1.7033	22.1453	65	108	57	98	58.9198	86.5738	52.4791	1.64968	47.7551	17.2833	19.5333	67.688	43.6212	1.55172	207.515	27.225	125.398	22.5711	24.1296	16.4387	10.4503	56.691	31.8735	36.4286	36.7423	0	0	0	0	0	0
68B	high altitude	709	62.2585	8.78117	102.03	14.39	46.08	6.5	21.3456	3.01066	10.3333	1.45745	25	170	64	1.7033	22.1453	81	104	71	89	63.8128	80.9624	51.3684	1.57611	45.8564	15.55	17.6667	55.5789	31.8797	1.7434	190.903	24.5776	108.992	22.4251	15.9103	13.3858	7.39741	53.5055	15.8672	44.7368	32.8101	0	2	1	0	0	1
69A	sea level	774	27.3123	3.52871	48.39	6.25	48.87	6.31	24.8098	3.2054	5.37775	0.6948	23	173	67	1.76	22.3863	71	117	74	95	67.3809	114.641	56.184	2.04046	41.453	16.1833	23.3	82.4899	35.5616	2.31963	214.634	28.4271	135.455	18.0455	17.2159	14.7727	9.48864	44.8845	14.1914	35.7692	35.7176	0	0	0	0	0	0
69B	high altitude	678	42.9684	6.33753	49.44	7.29	0	0	15.341	2.26269	10.3333	1.52409	23	173	67	1.76	22.3863	76	127	85	86	71.6641	74.7889	48.9747	1.52709	47.8469	16.5167	18.7333	82.1472	60.4343	1.35928			90	34.2	16.4773	11.3636	5.51136	66.5517	31.0345	51.5	46.2741	0	2	1	0	0	1
70A	sea level	893	0	0	32.19	3.61	0	0	1.74964	0.195928	31.6667	3.5461	19	175	65	1.7466	21.2245	71	114	63	95	65.8202	94.5564	44.6316	2.1186	42.6966	17.15	19.3	90.4662	51.7293	1.74884			102.541	26.4247	12.1379	6.29795	4.40857	63.6792	48.1132	30	45.8969	1	4	1	0	2	1
70B	high altitude	985	63.464	6.44304	103.55	10.51	43.04	4.37	21.6955	2.20259	10.3333	1.04907	19	175	65	1.7466	21.2245	58	123	83	93	58.8523	104.264	41.5616	2.50867	35.567	17.0167	20.3	69.0691	33.5135	2.06093	235.201	32.1278	77.2727	42.0909	13.6265	8.58811	6.06893	55.4622	36.9748	29.3333	36.7917	1	3	1	0	1	1
71A	sea level	862	32.8739	3.81368	45.69	5.3	39.76	4.61	45.3839	5.26495	0.333333	0.0386698	20	178	74	1.8801	23.3556	69	116	60	96	55.1986	106.633	56.3544	1.89218	50	18.1833	19.5667	102.987	50.8861	2.02388	186.948	23.9798	124.432	23.0054	10.3186	5.53162	4.09553	60.3093	46.3918	25.9615	37.0054	0	0	0	0	0	0
71B	high altitude	862	10.4978	1.21784	51.61	5.99	15.34	1.78	21.6955	2.51688	31	3.59629	20	178	74	1.8801	23.3556	72	110	53	91	80.2191	85.3226	56.2903	1.51576	43.0851	14.65	17	86.4516	26.6129	3.24848	229.927	31.1467	108.893	22.4864	11.1696	6.91453	3.72321	66.6667	38.0952	46.1538	45.4224	0	1	0	0	1	0
72A	sea level	1078	21.6955	2.01257	14	1.3	55.57	5.15	28.3873	2.63333	14.1448	1.31213	20	178	62	1.7265	19.5682	57	114	69	96	63.3061	79.2782	54.7368	1.44835	44.9438	16.3333		81.0827	41.985	1.93123			153.358	9.98911	20.7356	15.1173	11.2945	45.5307	27.095	25.2874	26.3163	1	6	1	2	2	1
72B	high altitude	786	15.5012	1.97216	102.54	13.05	60.52	7.7	19.1609	2.43778	10.4937	1.33508	20	178	62	1.7265	19.5682	80	118	84	86	60.8811	70.015	49.203	1.42298	37.5566	12.9833	15.8667	63.1579	25.0226	2.52404	318.819	50.6583	102.634	26.3669	16.5074	12.7425	9.49899	42.4561	22.807	25.4545	24.6369	1	7	3	1	2	1
73A	sea level	862	43.4375	5.03915	32.19	3.73	38.61	4.48	19.3332	2.24283	11.2025	1.29959	19	170	55	1.5881	19.0311	63	112	67	97	61.6626	82.7211	62.2827	1.32816	50.2924	18.0167	26.9667	72.0786	35.4346	2.03413	226.763	30.5686	134.301	18.5644	15.3013	13.2233	7.5562	50.6173	13.5802	42.8571	43.654	0	0	0	0	0	0
73B	high altitude	677	62.6506	9.25416	53.82	7.95	39.82	5.88	55.5657	8.20764	41	6.05613	19	170	55	1.5881	19.0311	85	118	78	82	66.7675	79.638	67.6923	1.17647	37.7551	13.7667	20.0667	71.5535	27.27	2.62389	269.211	38.9897	76.3636	42.6545	22.4167	18.8905	8.68963	61.236	15.7303	54	37.2994	0	2	1	0	0	1
74A	sea level	800	0	0	60.87	7.61	45.53	5.69	23.0272	2.87841	13.5094	1.68867	18	167	52	1.5314	18.6453	74	110	58	98	73.5668	102.367	63.6219	1.60899	48.4848	18.5333	22.5	76.6322	38.745	1.97786	197.231	25.5601	102.541	26.4247	8.22777	6.00757	1.89369	76.9841	26.9841	68.4783	50.4243	0	0	0	0	0	0
74B	high altitude	655	38.3326	5.8523	37.95	5.79	34.4	5.25	21.8529	3.33633	10	1.52672	18	167	52	1.5314	18.6453	84	111	62	84	64.9378	77.2331	58.2256	1.32645	40.678	12.0333	16.2667	53.5338	33.5639	1.59498	214.898	28.4724	89.8367	34.3013	12.0804	5.22398	3.00379	75.1351	56.7568	42.5	45.4801	0	0	0	0	0	0
75A	sea level	985	31.9349	3.24212	32.19	3.27	46.11	4.68	23.3362	2.36915	13.7023	1.39109	17	172	65	1.7283	21.9713	69	112	77	96	63.0945	107	74.1667	1.4427	43.4783	18.2833	20	78.1667	54.1667	1.44308	239.882	33.0174	144.283	14.0726	33.559	24.8799	17.7631	47.069	25.8621	28.6047	30.3847	0	0	0	0	0	0
75B	high altitude	708	14.0044	1.97802	35.5	5.01	35.5	5.01	32.1933	4.54708	20.6667	2.91902	17	172	65	1.7283	21.9713	78	117	79	90	73.9203	52.368	40.4223	1.29552	43.75	16.4167	24.0333	48.5068	32.6998	1.48339			102.681	26.338	11.6878	8.10045	5.09171	56.4356	30.6931	37.1429	32.7109	0	1	0	0	0	1
76A	sea level	739	10.8477	1.46789	38.14	5.16	23.43	3.17	19.7874	2.67759	0	0	19	168	51	1.5247	18.0697	75	116	60	97	63.718	99.9156	72.7426	1.37355	47.9675	15.0333	22.7667	71.5612	24.9789	2.86486			96.3199	30.2817	21.7748	8.78861	6.03397	72.2892	59.6386	31.3433	48.1831	0	1	0	0	0	1
76B	high altitude	585	59.3746	10.1495	19.47	3.33	33.69	5.76	27.701	4.73522	9	1.53846	19	168	51	1.5247	18.0697	57	122	80	88	69.3342	85.8771	38.5007	2.23053	35.6275	16.3333	12.4667	67.6462	31.3043	2.16092	297.423	45.3843	69.873	46.6788	25.5788	22.9553	10.625	58.4615	10.2564	53.7143	19.8891	1	3	1	0	1	1
77A	sea level	952	10.4978	1.10271	53.76	5.65	14.35	1.51	12.3692	1.29928	20	2.10084	19	172	70	1.7923	23.6614	62	135	78	97	70.0278	120.456	54.5316	2.20891	44.8413	21.7	19.7667	62.7342	33.2658	1.88584	196.177	25.3941	147.273	12.7273	17.073	15.0086	12.1073	29.085	12.0915	19.3309	25.0856	0	0	0	0	0	0
77B	high altitude	1114	81.9126	7.35302	72.68	6.52	14.91	1.34	11.8975	1.068	22.6667	2.03471	19	172	70	1.7923	23.6614	54	151	105	88	63.4511	101.281	58.7189	1.72485	39.749	17.8667	19	85.4861	27.6112	3.09607	312.285	49.0089	92.559	32.6134	32.3607	26.2233	20.6439	36.2069	18.9655	21.2766	25.4836	1	3	1	0	1	1
78A	sea level	1075	31.9349	2.97069	43.04	4	53.89	5.01	27.4917	2.55736	16.2963	1.51593	24	173	64	1.7216	21.3839	75	117	63	98	58.873	106.405	62.554	1.70101	39.6552	19.25	23.0333	67.112	33.1631	2.0237	190.376	24.4972	105.407	24.6479	17.4257	12.7788	6.97026	60	26.6667	45.4545	55.3946	0	0	0	0	0	0
78B	high altitude	709	13.5526	1.91151	74.98	10.58	26.84	3.79	15.341	2.16375	10.3333	1.45745	24	173	64	1.7216	21.3839	80	115	68	85	61.9937	69.272	50.1456	1.38142	37.2449	13.95	18.2667	43.6475	40.2146	1.08537	229.664	31.0982	125.341	22.5967	7.37686	4.93727	2.73002	62.9921	33.0709	44.7059	37.5291	0	0	0	0	0	0
79A	sea level	1047	15.341	1.46524	27.56	2.63	40.15	3.83	19.1283	1.82696	10.3333	0.986947	19	170	57	1.6137	19.7232	73	126	79	99	47.2544	85.0384	28.6329	2.96996	41.9118	16.05	23.6667	60.2151	34.2857	1.75627			140.909	15.5909	19.2105	17.9711	8.11799	57.7419	6.45161	54.8276	42.8407	0	0	0	0	0	0
79B	high altitude	646	32.5432	5.03765	64.61	10	19.81	3.07	12.519	1.93793	4.93506	0.763941	19	170	57	1.6137	19.7232	90	122	71	83	66.4852	84.0863	71.1367	1.18204	41.7722	15.2333	20.7	66.9928	58.5324	1.14454	304.842	47.1715	87.1143	35.9891	12.146	6.50679	2.91256	76.0204	46.4286	55.2381	54.3866	0	1	1	0	0	0
80A	sea level	832	22.5814	2.71411	43.64	5.25	15.34	1.84	17.4809	2.10107	30.3333	3.64583		169	56	1.5948	19.6072	85				62.9436	94.5008	60.3379	1.56619	47.7273	14.5	22.2667	61.5668	32.0737	1.91954	203.56	26.5746	115.455	18.4182	8.02608	4.57738	2.57086	67.9688	42.9688	43.8356	49.7719
80B	high altitude	709	44.8831	6.33048	28.01	3.95	36.81	5.19	12.7415	1.79711	9.4	1.32		169	56	1.5948	19.6072	87	122	62	93	70.3026	68.7117	48.0982	1.42857	42.8571	12.7667	18.4333	61.9632	43.1902	1.43466	210.943	27.7987	89.0909	34.7636	7.52445	2.94708	1.88111	75	60.8333	36.1702	51.8626	0	1	0	0	1	0
81A	sea level	955	28.3923	2.97302	73.4	7.69	58.95	6.17	30.1934	3.16162	44.0176	4.60917	25	170	63	1.6905	21.7993	65	126	76	96	74.9973	97.171	48.9545	1.98492	50.3968			100.246	40.7134	2.46224			141.561	15.2976	13.6054	9.87873	7.2168	46.9565	27.3913	26.9461	34.946	0	0	0	0	0	0
81B	high altitude	709	21.6955	3.06001	71.42	10.07	35.7	5.03	21.3456	3.01066	31	4.37236	25	170	63	1.6905	21.7993	83	135	95	88	81.1295	63.9314	52.6638	1.21395	39.3013	16.0167	20.4333	43.6007	31.1084	1.40157	233.155	31.7445	102.541	26.4247	30.1686	23.0701	16.6815	44.7059	23.5294	27.6923	33.6006	0	0	0	0	0	0
82A	sea level	1170	0	0	43.04	3.68	51.61	4.41	22.5642	1.92856	20.6667	1.76638	21	168	62	1.6655	21.9671	60	134	77	98	78.1286	103.163	47.2295	2.18429	47.4048	21.1667	17.7333	59.3579	40.8086	1.45455	250.789	35.1581	147.206	12.7574	14.0498	10.9276	5.2837	62.3932	22.2222	51.6484	54.3614	0	0	0	0	0	0
82B	high altitude	1139	16.5702	1.4548	62.5	5.49	44.74	3.93	14.329	1.25803	13.2476	1.16309	21	168	62	1.6655	21.9671	71	129	94	90	64.85	71.1558	38.2484	1.86036	37.3684	17.6167	18.5667	68.7437	24.2929	2.82979	282.927	42.019	98.9111	28.6751	10.5674	6.66467	4.32303	59.0909	36.9318	35.1351	55.4144	0	0	0	0	0	0
83A	sea level	924	35.821	3.87673	56.02	6.06	71.48	7.74	28.8752	3.12502	51.6667	5.59163	18	178	72	1.8545	22.7244	64	116	68	98	64.6291	111.803	55.2234	2.02455	50.3497			95.6549	42.1572	2.26901			112.523	20.2359	17.8485	13.4807	8.62766	51.6616	24.4713	36	30.6347	0	0	0	0	0	0
83B	high altitude	685	14.4561	2.11038	0	0	41.53	6.06	22.7453	3.32048	21.6667	3.16302	18	178	72	1.8545	22.7244	96	123	85	88	71.814	107.28	65.7165	1.63246	45.5814			63.1418	30.1609	2.0935			99.9092	28.0563	35.3734	30.1968	8.35805	76.372	14.6341	72.3214	53.2304	0	1	0	0	1	0
84A	sea level	770	32.7402	4.25197	64.8	8.42	54.47	7.07	28.381	3.68584	20.6667	2.68398	19	175	50	1.5546	16.3265	72	108	62	97	69.8309	104.767	82.4327	1.27094	46.9828	19.1667	19.5667	59.6571	47.1673	1.2648	290.046	43.6507	131.579	19.7895	18.6543	14.7948	11.9645	35.8621	20.6897	19.1304	27.3207	0	1	0	0	1	0
84B	high altitude	800	56.7814	7.09767	85.04	10.63	76.77	9.6	14.0044	1.75055	10.3333	1.29167	19	175	50	1.5546	16.3265	76	112	83	93	64.3865	107.565	72.1593	1.49066	42.8571	16.1833	12.5333	60.0306	33.6907	1.78182	296.842	45.2461	83.6364	38.1455	22.8355	17.3678	15.5667	31.831	23.9437	10.3704	17.9966	1	3	1	0	1	1
85A	sea level	678	36.5742	5.39443	78.04	11.51	46.2	6.81	16.1676	2.3846	0	0		168	63	1.6783	22.3214	84				69.1403	67.9234	70.4981	0.963478	44.2478	16.5333	20.3333	55.7854	45.8544	1.21658			125.455	22.5455	12.8106	9.95055	7.26926	43.2558	22.3256	26.9461	30.5384
85B	high altitude	655	31.6711	4.83529	10.5	1.6	0	0	29.6923	4.53318	10	1.52672		168	63	1.6783	22.3214	86	131	85	91	48.8	63.3639	44.0367	1.43889	41.5789	15.2667	20	43.1804	41.4679	1.0413			124.319	23.0563	12.5127	11.9168	6.55425	47.619	4.7619	45	32.5019	0	1	0	0	1	0
86A	sea level	780	26.9747	3.45829	56.22	7.21	53.49	6.86	38.684	4.95949	10.3333	1.32479	20	170	60	1.6521	20.7612	78	112	59	98	55.7	122.262	61.9735	1.97282	47.7551	21.45		76.414	48.4958	1.57568			128.857	21.0145	23.001	18.764	11.44	50.2632	18.4211	39.0323	43.6373	0	0	0	0	0	0
86B	high altitude	801	21.6955	2.70855	61.23	7.64	16.3	2.04	22.5814	2.81915	10.3333	1.29005	20	170	60	1.6521	20.7612	67	119	82	89	59.8	93.6234	49.9325	1.875	37.2881	15.8333	19.9333	67.6969	47.5319	1.42424			106.171	24.1742	24.4537	16.9481	12.5295	48.7624	30.6931	26.0714	35.1204	0	0	0	0	0	0
87A	sea level	1158	33.1564	2.86325	45.55	3.93	49.98	4.32	25.4053	2.1939	18.006	1.55492	19	170	66	1.7289	22.8374	57	119	82	98	49.6	128	40.705	3.14458	47.1503	18.25	18.6	75.2797	29.4253	2.55833			140.653	15.706	31.1181	26.6065	11.6259	62.6394	14.4981	56.3043	33.2743	0	0	0	0	0	0
87B	high altitude	709	48.579	6.85176	21.7	3.06	27.56	3.89	13.5526	1.91151	10	1.41044	19	170	66	1.7289	22.8374	81	124	87	86	54.4	95.2732	45.9177	2.07487	42.9119	16.7333	16.6333	79.1897	58.9319	1.34375			121.542	24.3061	19.203	10.9896	6.82515	64.4578	42.7711	37.8947	49.0163	0	1	1	0	0	0
88A	sea level	1078	19.8052	1.83721	49.74	4.61	54.14	5.02	27.6236	2.56249	14.6214	1.35634	18	168	54	1.5631	19.1327	57	118	63	99	61.641	92.0766	64.8582	1.41966	42.5339	18.25	20.5667	75.6475	42.9119	1.76286	178.773	22.7839	138.182	16.8182	33.1393	21.3038	16.9535	48.8417	35.7143	20.4204	40.5147	0	0	0	0	0	0
88B	high altitude	709	56.9386	8.03083	77.8	10.97	51.81	7.31	21.2593	2.9985	20	2.82087	18	168	54	1.5631	19.1327	76	122	86	87	61.4	47.3555	49.9385	0.948276	44.7236	14.7667	22.7333	50.4305	30.0123	1.68033			86.3244	36.4789	13.7547	9.02054	5.43791	60.4651	34.4186	39.7163	34.7567	0	0	0	0	0	0
89A	sea level	893	51.8058	5.80132	42.01	4.7	32.1	3.59	15.8604	1.77608	9.03226	1.01145	28	173	60	1.6704	20.0474	55	126	73	96	46.5	117.341	36.3025	3.23232	43.0303	20.15	21.6667	91.7953	41.8029	2.19591			121.597	24.2813	11.5541	7.96216	6.04646	47.6684	31.0881	24.0602	43.2989	1	4	1	1	1	1
89B	high altitude	931	10.1479	1.09	79.3	8.52	57.83	6.21	14.3513	1.54149	29	3.11493	28	173	60	1.6704	20.0474	62	103	74	91	54.1	111.275	50.7702	2.19175	45.1429	14.4333	20.8	67.406	29.0819	2.3178	234.386	31.9748	128.182	21.3182	16.5829	12.5718	9.81801	40.7942	24.1877	21.9048	25.6907	1	3	1	0	1	1
90A	sea level	986	32.1159	3.25719	66.67	6.76	60.87	6.17	22.1213	2.24354	10	1.0142	21	175	60	1.6826	19.5918	64	112	65	98	48.8	101.149	82.2682	1.22951	42.3469	19.6833	19.3	98.2069	53.5785	1.83295			105.263	24.7368	18.4239	17.2352	7.54784	59.0323	6.45161	56.2069	37.2076	0	0	0	0	0	0
90B	high altitude	769	27.5807	3.58656	76.21	9.91	57.17	7.43	14.8461	1.93058	10	1.30039	21	175	60	1.6826	19.5918	75	132	84	91	50.2	77.6651	62.9186	1.23438	37.9679	16.45	21.9333	89.7081	35.1459	2.55245	202.769	26.446	130.85	20.1177	4.93284	1.84239	1.66409	66.2651	62.6506	9.67742	19.6111	0	0	0	0	0	0
91A	sea level	1109	30.2911	2.73139	70.72	6.38	32.19	2.9	15.9119	1.43479	9.06443	0.817352	21	174	60	1.6765	19.8177	50	112	60	98	49.1	95.2963	39.5846	2.40741	42.7007	18.3833	17.4667	84.4227	35.4307	2.38276			140.781	15.6485	24.2171	15.3892	8.47003	65.0246	36.4532	44.9612	46.0597	0	0	0	0	0	0
91B	high altitude	770	63.3481	8.22702	69.3	9	34.87	4.53	12.4792	1.62067	20.0431	2.603	21	174	60	1.6765	19.8177	75	108	66	89	53.1	69.427	36.6692	1.89333	46.4646	16.8333	19.4667	55.2483	30.191	1.82996			128.065	21.3706	14.6138	11.3928	9.06651	37.9592	22.0408	20.4188	29.88	0	0	0	0	0	0
92A	sea level	1047	0	0	98.16	9.38	41.56	3.97	20.9097	1.99711	28.8129	2.75195	18	170	61	1.6649	21.1073	52	114	60	96	61.2	81.9248	48	1.70677	45.935	20.25	21.2667	64	29.3534	2.18033			121.597	24.2813	17.4185	10.6313	6.54694	62.4138	38.9655	38.4181	46.777	0	2	0	0	2	0
92B	high altitude	1012	62.6565	6.19135	74.14	7.33	31.49	3.11	12.1613	1.20171	21.1689	2.09178	18	170	61	1.6649	21.1073	59	133	79	85	59.1	67.4887	35.2481	1.91468	42.0792	15.65	23.1	36.9323	24.5414	1.5049	263.78	37.8319	102.681	26.338	14.7757	10.2108	6.18656	58.1301	30.8943	39.4118	35.6997	1	6	2	0	2	2
93A	sea level	1140	41.5466	3.64444	33.95	2.98	0	0	0	0	0	0	24	169	66	1.7228	23.1084	52	118	78	97	58.6	72.5414	52.2105	1.3894	50.2242	18.7333		86.4962	36.9323	2.34202			117.967	16.8603	29.0225	22.0571	11.0866	61.8	24	49.7368	32.8584	0	0	0	0	0	0
93B	high altitude	954	27.2995	2.86159	0	0	32.19	3.37	12.2122	1.28011	11.6022	1.21617	24	169	66	1.7228	23.1084	63	99	68	89	56	71.6992	50.5263	1.41905	42.4242	20.4833	20.2	78.1955	28.8722	2.70833	190.263	24.48	134.423	18.5095	21.1864	14.0469	9.11307	56.9863	33.6986	35.124	47.5494	0	1	0	0	1	0
94A	sea level	1108	14.0044	1.26393	76.12	6.87	0	0	1.74964	0.157909	1.66667	0.150421	18	170	66	1.7289	22.8374	56	109	63	98	52.8	118.143	25.437	4.64455	42.3913	18.9333	20.1	93.0681	28.0892	3.3133	198.286	25.7269	132.486	19.3811	13.1876	8.09763	5.89971	55.2632	38.5965	27.1429	49.3319	1	3	1	0	1	1
94B	high altitude	1231	13.5526	1.10094	32.19	2.62	10.85	0.88	10.8477	0.881214	10.3333	0.839426	18	170	66	1.7289	22.8374	50	142	87	88	53.8	85.2932	22.4962	3.79144	45.9075	15.8333	21.3667	53.8947	19.1278	2.81761	285.731	42.657	143.571	14.393	28.2839	19.6657	14.8649	47.4438	30.4703	24.4118	39.9309	1	5	1	1	2	1
95A	sea level	524	32.0968	6.12534	39.93	7.62	43.04	8.21	19.742	3.76756	20	3.81679	22	167	55	1.5698	19.721	51	122	69	97	57.4	107.341	37.3045	2.87742	48.2456	15.0667		72.2022	30.5656	2.3622			125.341	22.5967	21.6588	19.9388	8.28131	61.7647	7.94118	58.4665	27.1083	0	0	0	0	0	0
95B	high altitude	1108	30.3732	2.74126	42.01	3.79	0	0	17.291	1.56056	29.3333	2.64741	22	167	55	1.5698	19.721	50	102	70	88	56.8	69.3816	40.0603	1.73193	48.4663	15.95	22.2	81.3273	24.2534	3.35323	241.47	33.3231	83.5984	38.169	14.6515	10.1924	6.24283	57.3913	30.4348	38.75	46.0149	1	3	1	0	1	1
96A	sea level	893	31.6183	3.54068	42.57	4.77	51.61	5.78	26.2751	2.94234	15.4631	1.73159	21	168	66	1.7167	23.3844	65	110	68	98	58.4	91.1011	43.8009	2.07989	45.3968	20.4		85.5505	34.5098	2.47902			131.758	19.7088	18.4074	13.2813	9.66972	47.4684	27.8481	27.193	35.8479	1	3	1	0	1	1
96B	high altitude	807	11.8975	1.47429	58.79	7.28	11.9	1.47	24.459	3.03086	11.6667	1.44568	21	168	66	1.7167	23.3844	66	125	70	90	51.6	65.7057	41.9219	1.56734	41.3333	22.9167	25.5667	77.5976	41.5616	1.86705	186.456	23.9064	113.533	19.6094	13.9803	10.4852	6.64065	52.5	25	36.6667	42.6963	1	3	1	0	1	1
97A	sea level	1139	26.8366	2.35616	52.06	4.57	43.39	3.81	17.3546	1.52367	20.6667	1.81446	21	171	61	1.671	20.8611	49	118	71	98	49.1	95.5623	37.2036	2.56863	49.7382	19.65	20.7667	66.0182	29.1793	2.2625	177.965	22.6686	141.689	15.2398	12.4476	8.25853	6.82226	45.1923	33.6538	17.3913	37.076	1	3	2	0	1	0
97B	high altitude	985	42.0131	4.26529	75.72	7.69	0	0	17.291	1.75543	32.6667	3.31641	21	171	61	1.671	20.8611	60	109	73	88	59.4	89.5613	46.112	1.94226	42.0213	17.9667	19.6333	69.9546	31.1044	2.24903			67.2727	48.2909	20.4668	15.5595	9.93417	51.462	23.9766	36.1538	38.6887	1	3	1	0	1	1
98A	sea level	1016	43.0714	4.23931	28.7	2.82	30.68	3.02	16.2187	1.59633	51	5.01969	18	170	60	1.6521	20.7612	55	109	73	98	49.2	100.03	28.4766	3.51271	42.8571		18.6667	82.8959	27.632	3	231.496	31.4362			22.2747	15.4954	11.3189	49.1848	30.4348	26.9531	42.576	0	0	0	0	0	0
98B	high altitude	904	48.6722	5.38409	0	0	52.43	5.8	19.246	2.12898	28	3.09735	18	170	60	1.6521	20.7612	69	119	70	90	48.4	78.9173	79.7594	0.989442	37.3541	15.3667	20.6	59.7895	29.7143	2.01215	255.358	36.0831	102.541	26.4247	15.8586	9.01882	5.02391	68.3206	43.1298	44.2953	44.1093	0	0	0	0	0	0
